# Supplementary material for: The Wastewater Resistome: A Shotgun Metagenomics Analysis of Urban Treatment Plants in Sicily
Source: Antibiotics (Basel). 2026 Feb 2;15(2):148. doi: 10.3390/antibiotics15020148 (PMC12937349; doi:10.3390/antibiotics15020148)
Supplement: Supplementary file 1 [file antibiotics-15-00148-s001.zip]

Archive with 1 entries (1 files):
- antibiotics-4100810-supplementary.pdf
